# Supplementary material for: Fabrication of an NIR-II fluorescence-visible indocyanine green-BioGlue for precision surgical adhesion with intraoperative leakage prevention
Source: Regen Biomater. 2025 Dec 24;13:rbaf131. doi: 10.1093/rb/rbaf131 (PMC12869796; doi:10.1093/rb/rbaf131)
Supplement: rbaf131_Supplementary_Data [file rbaf131_supplementary_data.zip]

Archive with 3 entries (3 files):
- 29-Dec-2025_034122_Supplementary_Material.zip
- 28-Dec-2025_081325_Supplementary_Material.zip
- Supplementary_Material.zip
